# Supplementary material for: Parallel DNA polymerase chain reaction: Synthesis of two different PCR products from a DNA template
Source: F1000Res. 2014 Dec 31;3:320. [Version 1] doi: 10.12688/f1000research.5813.1 (PMC4304224; doi:10.12688/f1000research.5813.1)
Supplement: DNA sequencing file for PCR and PD-PCR — DNA sequencing file (DNA sequencing file for PCR.ab1) confirming single stranded template DNA was amplified as it is while DNA sequencing file (DNA sequencing file for PD-PCR.ab1) confirming that single stranded template DNA was amplified as per our proposed PD-PCR scheme within this manuscript. [file f1000research-3-6214-s0000.tgz]

Archive with 1 entries (1 files):
- 260a91a5-2919-4d92-8ea9-3ceb4833fc6a_Rawdataset_1.zip
