# Supplementary material for: Parallel DNA polymerase chain reaction: Synthesis of two different PCR products from a DNA template
Source: F1000Res. 2014 Dec 31;3:320. [Version 1] doi: 10.12688/f1000research.5813.1 (PMC4304224; doi:10.12688/f1000research.5813.1)
Supplement: Real time PCR file for PCR and PD-PCR — Real time PCR amplification of single stranded DNA as per conventional PCR and PD-PCR.1 Data file [file f1000research-3-6214-s0001.tgz]

Archive with 1 entries (1 files):
- 3450bd06-38ee-40b3-83a7-f89e6847a29f_Rawdataset2.zip
